# Supplementary material for: Utility of a Multimodal Biomarker Panel and Serum Proapoptotic Activity to Refine Diagnosis of Ovarian Adnexal Masses
Source: Diseases. 2025 Oct 16;13(10):342. doi: 10.3390/diseases13100342 (PMC12563309; doi:10.3390/diseases13100342)
Supplement: Supplementary file 1 [file diseases-13-00342-s001.zip]

Archive with 1 entries (1 files):
- diseases-3836192-supplementary.pdf
